# Supplementary material for: Torque Teno Virus Viral Load as a Marker of Immune Function in Allogeneic Haematopoietic Stem Cell Transplantation Recipients
Source: Viruses. 2020 Nov 11;12(11):1292. doi: 10.3390/v12111292 (PMC7696489; doi:10.3390/v12111292)
Supplement: Supplementary file 1 [file viruses-12-01292-s001.zip]

Archive with 4 entries (3 files):
- viruses-980283-supplementary/
- viruses-980283-supplementary/Supplementary Figures.pdf
- viruses-980283-supplementary/Table S1- R1.pdf
- viruses-980283-supplementary/Table S2.pdf
